# Supplementary material for: Diagnostic Performance of Publicly Available Large Language Models in Corneal Diseases: A Comparison with Human Specialists
Source: Diagnostics (Basel). 2025 May 13;15(10):1221. doi: 10.3390/diagnostics15101221 (PMC12110359; doi:10.3390/diagnostics15101221)
Supplement: Supplementary file 1 [file diagnostics-15-01221-s001.zip]

Archive with 1 entries (1 files):
- diagnostics-3569508-supplementary.pdf
